# Supplementary material for: Structural Insights into Novel 15-Prostaglandin Dehydrogenase Inhibitors
Source: Molecules. 2021 Sep 29;26(19):5903. doi: 10.3390/molecules26195903 (PMC8512612; doi:10.3390/molecules26195903)
Supplement: Supplementary file 1 [file molecules-26-05903-s001.zip]

Archive with 1 entries (1 files):
- molecules-1394094-supplementary.pdf
